# Supplementary material for: Specificity and Redundancy of Profilin 1 and 2 Function in Brain Development and Neuronal Structure
Source: Cells. 2021 Sep 3;10(9):2310. doi: 10.3390/cells10092310 (PMC8467068; doi:10.3390/cells10092310)
Supplement: Supplementary file 1 [file cells-10-02310-s001.zip]

Archive with 1 entries (1 files):
- cells-1344119-supplementary.pdf
